# Supplementary material for: Mutations to the HCoV-229E spike have counterbalancing effects on serum antibody neutralization and receptor binding
Source: bioRxiv. 2026 Feb 23:2026.02.22.707297. Preprint. [Version 1] doi: 10.64898/2026.02.22.707297 (PMC13160040; doi:10.64898/2026.02.22.707297)
Supplement: Supplement 1 [file media-1.csv]

Strain Name	GenBank Accession	Year Collected	Protein Sequence	Number of AA Mutations vs 1984	List of AA Mutations
HCoV-229E-5/9/84	DQ243972	1984	MFVLLVAYALLHIAGCQTTNGLNTSHSVCNGCVGHSENVFAVESGGYIPSDFAFNNWFLLTNTSSVVDGVVRSFQPLLLNCLWSVSGSRFTTGFVYFNGTGRGDCKGFYSNASSDVIRYNINFERNLRRGTILFKTSYGVVVFYCTNNTLVSGDAHIPFGTVLGNFYCFVNTTIGNETTSAFVGALPKTVREFVISRTGHFYINGYRYFTLGNVEAVNFNVTNAETTVCTVALASYADVLVNVSQTAIANIIYCNSVINRLRCDQLSFDVPDGFYSTSPIQSVELPV-SIVSLPVYHKHTFIVLYVDFKLQSGVGRCFNCRPAVVNITLANFNETKGPLCVDTSHFTTKFVGA-N-FGRWSASINTGNCPFSFGKVNNFVKFGSVCFSLKDIPGGCAMP…	0	None
HCoV-229E-17/6/92	DQ243976	1992	MFVLLVAYALLHIAGCQTTNGMNTSHSVCNGCVGHSENVFAVESGGYIPSDFAFNNWFLLTNTSSVVDGVVRSFQPLLLNCLWSVSGSRFTTGFVYFNGTGRGDCKGFYSNASSDVIRYNINFEENLRRGTILFKTSYGAVVFYCTNNTLVSGDAHIPSGTVLGNFYCFVNTTIGNETTSAFVGALPKTVREFVISRTGHFYINGYRYFTLGNVEAVNFNVTNAETTVCTVALASYADVLVNVSQTAIANIIYCNSVINRLRCDQLSFDVPDGFYSTSPIQSVELPV-SIVSLPVYHKHTFIVLYVNFKLRSGVGRCYNCRPAVVNITLANFNETKGPLCVDTSHFTTQFVGA-K-FDRWSASINTGNCPFSFGKVNNFVKFGSVCFSLKDIPGGCAMP…	17	L22M, R125E, V140A, F159S, D307N, Q311R, F318Y, K349Q, N355K, G358D, V401M, Y406N, Y410H, T681R, A827S, I937L, M1005I
HCoV-229E-8/8/01	DQ243977	2001	MFVLLVAYALLHIAGCQTTNGMNTSQSVCNGCVGHSENVFAVESGGYIPSNFAFNNWFLLTNTSSVVDGVVRSFQPLLLNCLWSVSGSRLTTGFVYFNGTGRGDCKGFYSNASSDVIRYNINFEENLRRGTILFKTSYGAVVFYCTNNTLVSGDAHIPSGTVLGNFYCFVNTTIGNETTSAFVGALPKTVREFVISRTGHFYINGYRYFSLGNVEAVNFNVTNAATTVCTVALASYADVLVNVSQTAIANIIYCNSVINRLRCDQLSFDVPDGFYSTSPIQSVELPV-SIVSLPVYHKHTFIVLYVNFELRRGPGRCYNCRPAVVNITLANFNETKGPLCVDTSHFTTQFVGV-K-FDRWSASINTGNCPFSFGKVNNFVKFGSVCFSLKDIPGGCAMP…	27	L22M, H26Q, D51N, F90L, R125E, V140A, F159S, T210S, E225A, D307N, K309E, Q311R, S312R, V314P, F318Y, K349Q, A353V, N355K, G358D, V401M, Y406N, Y410H, T411N, T681R, S849F, I937L, M1005I
HCoV-229E-693A_2008	KM055556	2008	MFVLLVAYALLHIAGCQTTNGTNTSHSVCNGCVGHSENVFAVESGGYIPSNFAFNNWFLLTNTSSVVDGVVRSFQPLLLNCLWSVSGSQFTTGFVYFNGTGRGDCKGFYSNASSDVIRYNINFEENLRRGTILFKTSYGAVVFYCTNNTLVSGDAHIPSGTVLGNFYCFVNTTIGNETTSAFVGALPKTVREFVISRTGHFYINGYRYFSLGNVEAVNFNVTNAATTVCTVALASYADVLVNVSQTAIANIIYCNSVINRLRCDQLSFDVPDGFYSTSPIQPVELPV-SIVSLPVYHKHTFIVLYVNFELRRGPGRCYNCRPAVINITLANFNETKGPLCVDTSHFTTQFVGV-K-FDRWSASINTGNCPFSFGKVNNFVKFGSVCFSLKDIPGGCAMP…	33	L22T, D51N, R89Q, R125E, V140A, F159S, T210S, E225A, S282P, D307N, K309E, Q311R, S312R, V314P, F318Y, V325I, K349Q, A353V, N355K, G358D, V401M, A405V, Y406N, L407H, N408K, Y410H, T411N, K430Q, T681R, I937L, L948F, R971I, M1005I
HCoV_229E/Seattle/USA/SC677/2016	KY369909	2016	MFVLLVAYALLHIAGCQTTNGTNTSHSVCNGCVGHSENVFAVESGGYIPSNFSFNNWFLLTNTSSVVDGVVRSFQPLLLNCLWSVSGSQFTTGFVYFNGTGSGACKGFYSNASSDVIRYNINFEENLRRGTILFKTSYGAVVFYCTNNTLVSGDAHIPSGTVLGNFYCFVNTTIGNETTSAFVGALPKTVREFVISRTGHFYINGYRYFSLGDVEAVNFNVTNAATIVCTVALASYADVLVNVSQTAIANIIYCNSVINRLRCDQLSFDVPDGFYSTSPIQPVELPM-SIVSLPVYHKHTFIVLHVKFEHQRGPGKCYNCRPSVINITLANFNETKGPLCVDTSHFTTQFVDN-VKLARWSASINTGNCPFSFGKVNNFVKFGSVCFSLKDIPGGCAMP…	44	L22T, D51N, A53S, R89Q, R102S, D104A, R125E, V140A, F159S, T210S, N213D, E225A, T227I, S282P, V287M, Y305H, D307K, K309E, L310H, S312R, V314P, R316K, F318Y, A323S, V325I, K349Q, G352D, A353N, N355V, F357L, G358A, V401M, A405V, Y406N, L407H, N408K, Y410H, T411N, T681R, Y900H, I937L, R971T, M1005I, R1154K
